# Supplementary material for: Human Beta Defensin-2 mRNA and Proteasome Subunit β Type 8 mRNA Analysis, Useful in Differentiating Skin Biopsies from Atopic Dermatitis and Psoriasis Vulgaris Patients
Source: Int J Mol Sci. 2024 Aug 24;25(17):9192. doi: 10.3390/ijms25179192 (PMC11395582; doi:10.3390/ijms25179192)
Supplement: Supplementary file 1 [file ijms-25-09192-s001.zip]

Archive with 1 entries (1 files):
- ijms-3080128-supplementary.pdf
